# Supplementary material for: Friend or foe: differential responses of rice to invasion by mutualistic or pathogenic fungi revealed by RNAseq and metabolite profiling
Source: Sci Rep. 2015 Sep 8;5:13624. doi: 10.1038/srep13624 (PMC4642567; doi:10.1038/srep13624)
Supplement: Supplementary Information [file srep13624-s2.xls]

## Sheet: Table S5a
Supplementary Table S5. Gene Ontology (GO) enrichment analysis of DEGs of rice roots infected by H. or M. oryzae at different colonization stages.
Supplementary Table S5a. All Ho-roots-DAI6-DAI2 enriched GO terms1
GO ID	P-value2	Gene counts3	UP4	Down5	Ontology class	Level6	Description
GO:0044264	0.000660547	14	2	12	biological_process	5	cellular polysaccharide metabolic process
GO:0048527	0.000728905	7	1	6	biological_process	7	lateral root development
GO:0006810	6.10423e-12	90	20	70	biological_process	3	transport
GO:0019439	2.11322e-05	8	0	8	biological_process	5	aromatic compound catabolic process
GO:0043436	1.92762e-09	36	4	32	biological_process	5	oxoacid metabolic process
GO:0030001	1.27987e-05	26	10	16	biological_process	6	metal ion transport
GO:0006629	3.92699e-05	27	3	24	biological_process	4	lipid metabolic process
GO:0006970	1.1598e-10	31	5	26	biological_process	4	response to osmotic stress
GO:0055114	0	75	9	66	biological_process	3	oxidation-reduction process
GO:0042309	1.33029e-08	72	14	58	biological_process	7	homoiothermy
GO:0060416	0.000466356	6	1	5	biological_process	7	response to growth hormone stimulus
GO:0019752	1.92762e-09	36	4	32	biological_process	6	carboxylic acid metabolic process
GO:0044262	3.53884e-06	25	5	20	biological_process	5	cellular carbohydrate metabolic process
GO:0030244	0.00110836	7	0	7	biological_process	8	cellulose biosynthetic process
GO:0046903	0.000728905	7	2	5	biological_process	4	secretion
GO:0001659	1.33029e-08	72	14	58	biological_process	6	temperature homeostasis
GO:0048513	0.0112902	12	1	11	biological_process	4	organ development
GO:0046164	1.35765e-07	18	1	17	biological_process	5	alcohol catabolic process
GO:0009617	8.84056e-05	16	3	13	biological_process	4	response to bacterium
GO:0046686	1.97975e-12	31	3	28	biological_process	6	response to cadmium ion
GO:0009704	0.000627672	6	1	5	biological_process	6	de-etiolation
GO:0006812	9.00568e-07	33	12	21	biological_process	5	cation transport
GO:0000272	0.00362991	6	2	4	biological_process	5	polysaccharide catabolic process
GO:0006950	9.17284e-11	65	27	38	biological_process	3	response to stress
GO:0046365	4.16685e-07	17	1	16	biological_process	6	monosaccharide catabolic process
GO:0009058	0.0127957	16	3	13	biological_process	3	biosynthetic process
GO:0033692	0.0395011	8	0	8	biological_process	6	cellular polysaccharide biosynthetic process
GO:0010038	0	38	4	34	biological_process	5	response to metal ion
GO:0043623	0.00383896	11	2	9	biological_process	7	cellular protein complex assembly
GO:0009409	3.29958e-13	88	18	70	biological_process	5	response to cold
GO:0009056	0.00362991	6	2	4	biological_process	3	catabolic process
GO:0000041	0.00440048	8	2	6	biological_process	7	transition metal ion transport
GO:0000902	0.0107389	8	1	7	biological_process	5	cell morphogenesis
GO:0050826	1.72182e-08	72	14	58	biological_process	6	response to freezing
GO:0046274	0.000466356	6	0	6	biological_process	7	lignin catabolic process
GO:0010043	0.0141093	6	1	5	biological_process	6	response to zinc ion
GO:0034285	0.000173903	6	2	4	biological_process	6	response to disaccharide stimulus
GO:0006825	0.00105652	5	2	3	biological_process	8	copper ion transport
GO:0009744	0.00294118	5	2	3	biological_process	7	response to sucrose stimulus
GO:0010035	0	43	5	38	biological_process	4	response to inorganic substance
GO:0009651	1.41882e-11	31	5	26	biological_process	5	response to salt stress
GO:0043434	0.000466356	6	1	5	biological_process	6	response to peptide hormone stimulus
GO:0009266	0	93	18	75	biological_process	4	response to temperature stimulus
GO:0009725	0.00130508	25	6	19	biological_process	5	response to hormone stimulus
GO:0080167	1.79158e-08	17	4	13	biological_process	4	response to karrikin
GO:0005975	1.03752e-08	42	15	27	biological_process	4	carbohydrate metabolic process
GO:0044248	0.00383636	8	0	8	biological_process	4	cellular catabolic process
GO:0009416	0.000191804	21	5	16	biological_process	5	response to light stimulus
GO:0010033	3.01478e-07	34	8	26	biological_process	4	response to organic substance
GO:0009611	0.000306233	24	6	18	biological_process	4	response to wounding
GO:0016052	0.000289454	7	2	5	biological_process	5	carbohydrate catabolic process
GO:0048528	0.000182024	8	1	7	biological_process	6	post-embryonic root development
GO:0051707	2.06011e-05	25	4	21	biological_process	4	response to other organism
GO:0042538	0.00449595	6	0	6	biological_process	6	hyperosmotic salinity response
GO:0030245	0.0447065	4	0	4	biological_process	7	cellulose catabolic process
GO:0048569	0.00574534	8	1	7	biological_process	5	post-embryonic organ development
GO:0006096	1.92912e-07	16	1	15	biological_process	9	glycolysis
GO:0042180	2.05003e-09	36	4	32	biological_process	4	cellular ketone metabolic process
GO:0043170	0.000164761	14	1	13	biological_process	3	macromolecule metabolic process
GO:0019953	4.44654e-06	9	1	8	biological_process	3	sexual reproduction
GO:0071844	0.0105056	12	2	10	biological_process	5	cellular component assembly at cellular level
GO:0006979	6.92912e-12	29	4	25	biological_process	4	response to oxidative stress
GO:0009314	0.000334611	21	5	16	biological_process	4	response to radiation
GO:0006633	1.20701e-07	18	0	18	biological_process	8	fatty acid biosynthetic process
GO:0044282	1.35765e-07	18	1	17	biological_process	4	small molecule catabolic process
GO:0009698	0.00762974	7	1	6	biological_process	5	phenylpropanoid metabolic process
GO:0009250	0.0291846	8	0	8	biological_process	7	glucan biosynthetic process
GO:0044036	0.00343897	9	1	8	biological_process	4	cell wall macromolecule metabolic process
GO:0008610	0.0488296	6	0	6	biological_process	5	lipid biosynthetic process
GO:0046394	1.81018e-08	24	1	23	biological_process	7	carboxylic acid biosynthetic process
GO:0032940	0.00219182	11	3	8	biological_process	5	secretion by cell
GO:0042592	1.73525e-09	81	17	64	biological_process	4	homeostatic process
GO:0034622	0.00383896	11	2	9	biological_process	6	cellular macromolecular complex assembly
GO:0042742	0.000415401	13	3	10	biological_process	5	defense response to bacterium
GO:0006007	4.16685e-07	17	1	16	biological_process	8	glucose catabolic process
GO:0065008	9.79976e-11	87	19	68	biological_process	3	regulation of biological quality
GO:0032989	0.0107389	8	1	7	biological_process	4	cellular component morphogenesis
GO:0046271	0.000466356	6	0	6	biological_process	6	phenylpropanoid catabolic process
GO:0009743	0.00048449	8	3	5	biological_process	5	response to carbohydrate stimulus
GO:0006869	1.05498e-08	18	0	18	biological_process	5	lipid transport
GO:0044281	0	67	10	57	biological_process	3	small molecule metabolic process
GO:0009628	0	138	29	109	biological_process	3	response to abiotic stimulus
GO:0071702	0.00036937	22	2	20	biological_process	4	organic substance transport
GO:0006811	1.66495e-06	37	12	25	biological_process	4	ion transport
GO:0019320	4.16685e-07	17	1	16	biological_process	7	hexose catabolic process
GO:0048871	1.33029e-08	72	14	58	biological_process	5	multicellular organismal homeostasis
GO:0050789	0.00174272	67	28	39	biological_process	3	regulation of biological process
GO:0042221	0	97	16	81	biological_process	3	response to chemical stimulus
GO:0051258	2.84994e-05	7	0	7	biological_process	8	protein polymerization
GO:0048856	0.00273385	24	3	21	biological_process	3	anatomical structure development
1 Ho-roots-DAI6-DAI2 refers to DEGs of H. oryzae-challenged roots (Ho-roots) at 6 days afer inolucation (DAI6) when compared to those of DAI2.
2All P values were corrected for false discoveries due to multiple hypthosis testing using the Benjamin-Hochberg procedure.
3Total Gene numbers in significantly different expression.
4Number of up regulated genes
5Number of down regulated genes
6Terms at "x" level means there are "x" nodes away from the root in the directed acyclic graph of GO.

## Sheet: Table S5b
Supplementary Table S5. Gene Ontology (GO) enrichment analysis of DEGs of rice roots infected by H. or M. oryzae at different colonization stages.
Supplementary Table S5b. All Ho-roots-DAI20-DAI6 enriched GO terms1
GO ID	P-value2	Gene counts3	UP4	Down5	Ontology class	Level6	Description
GO:0044237	2.39425e-06	257	123	134	biological_process	3	cellular metabolic process
GO:0006091	1.30889e-09	22	2	20	biological_process	4	generation of precursor metabolites and energy
GO:0051501	0.00206097	4	4	0	biological_process	8	diterpene phytoalexin metabolic process
GO:0006810	8.85951e-09	102	41	61	biological_process	3	transport
GO:0043436	0.00247779	31	16	15	biological_process	5	oxoacid metabolic process
GO:0016310	2.20927e-06	83	71	12	biological_process	6	phosphorylation
GO:0006796	1.1567e-06	88	71	17	biological_process	5	phosphate-containing compound metabolic process
GO:0006030	2.35958e-06	10	2	8	biological_process	6	chitin metabolic process
GO:0006970	3.31462e-07	31	9	22	biological_process	4	response to osmotic stress
GO:0055114	1.39355e-12	82	37	45	biological_process	3	oxidation-reduction process
GO:0006952	2.47333e-08	48	36	12	biological_process	4	defense response
GO:0019752	0.00247779	31	16	15	biological_process	6	carboxylic acid metabolic process
GO:0016114	3.60454e-05	5	5	0	biological_process	7	terpenoid biosynthetic process
GO:0009617	2.2471e-10	26	5	21	biological_process	4	response to bacterium
GO:0006793	1.1567e-06	88	71	17	biological_process	4	phosphorus metabolic process
GO:0009685	0.023996	5	4	1	biological_process	8	gibberellin metabolic process
GO:0006032	2.35958e-06	10	2	8	biological_process	7	chitin catabolic process
GO:0006605	0.0145327	8	0	8	biological_process	6	protein targeting
GO:0046686	0.00963257	21	5	16	biological_process	6	response to cadmium ion
GO:0048544	0.000422221	13	11	2	biological_process	4	recognition of pollen
GO:0016051	0.00997167	3	0	3	biological_process	5	carbohydrate biosynthetic process
GO:0006812	0.0260861	30	11	19	biological_process	5	cation transport
GO:0010218	0.00444615	5	0	5	biological_process	7	response to far red light
GO:0048610	0.000203371	14	11	3	biological_process	3	cellular process involved in reproduction
GO:0010189	0.00723729	4	1	3	biological_process	7	vitamin E biosynthetic process
GO:0009308	2.97592e-05	10	2	8	biological_process	4	amine metabolic process
GO:0006950	1.39355e-12	83	49	34	biological_process	3	response to stress
GO:0016998	0.000800579	9	2	7	biological_process	5	cell wall macromolecule catabolic process
GO:0065002	0.00723729	4	0	4	biological_process	6	intracellular protein transmembrane transport
GO:0010038	0.00471265	24	7	17	biological_process	5	response to metal ion
GO:0009615	0.0414151	5	0	5	biological_process	4	response to virus
GO:0010114	0.00504317	6	0	6	biological_process	7	response to red light
GO:0050832	0.000583624	12	2	10	biological_process	5	defense response to fungus
GO:0009409	0.0248216	75	27	48	biological_process	5	response to cold
GO:0009620	1.15222e-05	16	4	12	biological_process	4	response to fungus
GO:0007007	0.022789	3	0	3	biological_process	7	inner mitochondrial membrane organization
GO:0009637	0.000109971	6	1	5	biological_process	6	response to blue light
GO:0006720	1.11031e-09	17	16	1	biological_process	5	isoprenoid metabolic process
GO:0010035	0.00154535	28	8	20	biological_process	4	response to inorganic substance
GO:0009651	4.71871e-08	31	9	22	biological_process	5	response to salt stress
GO:0019222	0.00148139	65	34	31	biological_process	4	regulation of metabolic process
GO:0009266	0.025591	77	28	49	biological_process	4	response to temperature stimulus
GO:0009725	6.31143e-06	35	15	20	biological_process	5	response to hormone stimulus
GO:0044255	6.55847e-06	24	18	6	biological_process	5	cellular lipid metabolic process
GO:0080027	0.000104724	4	0	4	biological_process	4	response to herbivore
GO:0080167	0.000110249	15	4	11	biological_process	4	response to karrikin
GO:0009627	0.00723729	4	0	4	biological_process	5	systemic acquired resistance
GO:0009416	3.81485e-10	34	9	25	biological_process	5	response to light stimulus
GO:0010033	4.62346e-09	44	19	25	biological_process	4	response to organic substance
GO:0051707	9.33331e-10	37	10	27	biological_process	4	response to other organism
GO:0006468	4.28948e-06	81	69	12	biological_process	7	protein phosphorylation
GO:0045039	0.022789	3	0	3	biological_process	8	protein import into mitochondrial inner membrane
GO:0042180	0.00258871	31	16	15	biological_process	4	cellular ketone metabolic process
GO:0022900	0.043038	14	2	12	biological_process	5	electron transport chain
GO:0044267	1.26845e-05	69	18	51	biological_process	5	cellular protein metabolic process
GO:0009765	6.96776e-13	11	0	11	biological_process	5	photosynthesis, light harvesting
GO:0006979	0.0262935	19	8	11	biological_process	4	response to oxidative stress
GO:0009314	9.84893e-10	34	9	25	biological_process	4	response to radiation
GO:0006412	0.0152594	40	4	36	biological_process	6	translation
GO:0015979	3.17646e-08	19	0	19	biological_process	4	photosynthesis
GO:0006022	2.35958e-06	10	2	8	biological_process	5	aminoglycan metabolic process
GO:0016101	8.3363e-06	6	6	0	biological_process	7	diterpenoid metabolic process
GO:0007006	0.044642	3	0	3	biological_process	7	mitochondrial membrane organization
GO:0009817	1.71396e-06	11	2	9	biological_process	6	defense response to fungus, incompatible interaction
GO:0042742	4.08501e-07	19	4	15	biological_process	5	defense response to bacterium
GO:0015031	0.0146501	18	1	17	biological_process	4	protein transport
GO:0006869	0.0115845	13	2	11	biological_process	5	lipid transport
GO:0044281	7.84211e-08	60	24	36	biological_process	3	small molecule metabolic process
GO:0009628	0	136	44	92	biological_process	3	response to abiotic stimulus
GO:0071702	0.00643124	24	11	13	biological_process	4	organic substance transport
GO:0045184	0.00233049	20	1	19	biological_process	3	establishment of protein localization
GO:0006811	0.023575	35	13	22	biological_process	4	ion transport
GO:0050789	0.00143531	85	41	44	biological_process	3	regulation of biological process
GO:0042221	1.74194e-13	85	35	50	biological_process	3	response to chemical stimulus
GO:0042362	0.00723729	4	1	3	biological_process	6	fat-soluble vitamin biosynthetic process
GO:0006807	3.87894e-06	15	4	11	biological_process	3	nitrogen compound metabolic process
GO:0006721	2.92611e-09	14	13	1	biological_process	6	terpenoid metabolic process
1 Ho-roots-DAI20-DAI6 refers to DEGs of H. oryzae-challenged roots (Ho-roots) at 20 days afer inolucation (DAI20) when compared to those of DAI6.
2All P values were corrected for false discoveries due to multiple hypthosis testing using the Benjamin-Hochberg procedure.
3Total Gene numbers in significantly different expression.
4Number of up regulated genes
5Number of down regulated genes
6Terms at "x" level means there are "x" nodes away from the root in the directed acyclic graph of GO.

## Sheet: Table S5c
Supplementary Table S5. Gene Ontology (GO) enrichment analysis of DEGs of rice roots infected by H. or M. oryzae at different colonization stages.
Supplementary Table S5c. All Mo-roots-DAI6-DAI2 enriched GO terms1
GO ID	P-value2	Gene counts3	UP4	Down5	Ontology class	Level6	Description
GO:0048527	0.000667659	4	0	4	biological_process	7	lateral root development
GO:0080167	4.19167e-06	8	0	8	biological_process	4	response to karrikin
GO:0005975	0.00343742	13	7	6	biological_process	4	carbohydrate metabolic process
GO:0006810	1.38319e-05	29	10	19	biological_process	3	transport
GO:0015698	0.00118065	5	1	4	biological_process	6	inorganic anion transport
GO:0030001	0.012196	9	3	6	biological_process	6	metal ion transport
GO:0009416	0.0119973	8	3	5	biological_process	5	response to light stimulus
GO:0006030	0.0185985	3	2	1	biological_process	6	chitin metabolic process
GO:0006970	0.0032953	9	2	7	biological_process	4	response to osmotic stress
GO:0055114	6.72795e-13	32	12	20	biological_process	3	oxidation-reduction process
GO:0009239	0.00159693	5	4	1	biological_process	8	enterobactin biosynthetic process
GO:0048528	0.00141085	4	0	4	biological_process	6	post-embryonic root development
GO:0051707	0.00124189	10	3	7	biological_process	4	response to other organism
GO:0060416	7.43832e-05	4	0	4	biological_process	7	response to growth hormone stimulus
GO:0048569	0.00988075	4	0	4	biological_process	5	post-embryonic organ development
GO:0043170	0.0440673	5	4	1	biological_process	3	macromolecule metabolic process
GO:0003006	0.0148568	3	0	3	biological_process	3	developmental process involved in reproduction
GO:0006032	0.0185985	3	2	1	biological_process	7	chitin catabolic process
GO:0009415	1.36463e-05	8	7	1	biological_process	4	response to water
GO:0006979	3.96664e-06	11	3	8	biological_process	4	response to oxidative stress
GO:0046686	0.00702245	8	3	5	biological_process	6	response to cadmium ion
GO:0009314	0.0154442	8	3	5	biological_process	4	response to radiation
GO:0009704	9.17314e-05	4	0	4	biological_process	6	de-etiolation
GO:0006812	0.00579983	11	3	8	biological_process	5	cation transport
GO:0006022	0.0185985	3	2	1	biological_process	5	aminoglycan metabolic process
GO:0006820	0.00317825	5	1	4	biological_process	5	anion transport
GO:0044036	0.00137601	5	4	1	biological_process	4	cell wall macromolecule metabolic process
GO:0019540	0.00159693	5	4	1	biological_process	7	siderophore biosynthetic process from catechol
GO:0009624	0.00297832	5	0	5	biological_process	4	response to nematode
GO:0009308	0.0444148	3	2	1	biological_process	4	amine metabolic process
GO:0051188	0.00618951	5	4	1	biological_process	5	cofactor biosynthetic process
GO:0010038	8.25177e-08	14	3	11	biological_process	5	response to metal ion
GO:0050832	0.0405484	4	3	1	biological_process	5	defense response to fungus
GO:0019290	0.00159693	5	4	1	biological_process	7	siderophore biosynthetic process
GO:0000041	1.48338e-05	6	0	6	biological_process	7	transition metal ion transport
GO:0009605	0.00409	5	0	5	biological_process	3	response to external stimulus
GO:0009628	0.000537087	30	6	24	biological_process	3	response to abiotic stimulus
GO:0048316	0.00218044	3	1	2	biological_process	5	seed development
GO:0008272	0.000220535	3	1	2	biological_process	7	sulfate transport
GO:0010043	0.000868388	4	0	4	biological_process	6	response to zinc ion
GO:0006811	1.20743e-05	16	4	12	biological_process	4	ion transport
GO:0010035	1.10169e-07	15	3	12	biological_process	4	response to inorganic substance
GO:0009651	0.00169426	9	2	7	biological_process	5	response to salt stress
GO:0042221	0	35	14	21	biological_process	3	response to chemical stimulus
GO:0043434	7.43832e-05	4	0	4	biological_process	6	response to peptide hormone stimulus
GO:0048856	0.00733447	10	4	6	biological_process	3	anatomical structure development
GO:0006826	4.76751e-06	5	0	5	biological_process	8	iron ion transport
GO:0006807	0.00409	5	3	2	biological_process	3	nitrogen compound metabolic process
1 Mo-roots-DAI6-DAI2 refers to DEGs of M. oryzae-challenged roots (Mo-roots) at 6 days afer inolucation (DAI6) when compared to those of DAI2.
2All P values were corrected for false discoveries due to multiple hypthosis testing using the Benjamin-Hochberg procedure.
3Total Gene numbers in significantly different expression.
4Number of up regulated genes
5Number of down regulated genes
6Terms at "x" level means there are "x" nodes away from the root in the directed acyclic graph of GO.

## Sheet: Table S5d
Supplementary Table S5. Gene Ontology (GO) enrichment analysis of DEGs of rice roots infected by H. or M. oryzae at different colonization stages.
Supplementary Table S5d. Common enriched GO terms of Ho-roots-DAI6-DAI2 and Mo-roots-DAI6-DAI21
GO ID	P-value2	Gene counts3	UP4	Down5	Ontology class	Level6	Description
Ho-roots-DAI6-DAI2
GO:0048527	0.000728905	7	1	6	biological_process	7	lateral root development
GO:0006810	6.10423e-12	90	20	70	biological_process	3	transport
GO:0030001	1.27987e-05	26	10	16	biological_process	6	metal ion transport
GO:0006970	1.1598e-10	31	5	26	biological_process	4	response to osmotic stress
GO:0055114	0	75	9	66	biological_process	3	oxidation-reduction process
GO:0060416	0.000466356	6	1	5	biological_process	7	response to growth hormone stimulus
GO:0046686	1.97975e-12	31	3	28	biological_process	6	response to cadmium ion
GO:0009704	0.000627672	6	1	5	biological_process	6	de-etiolation
GO:0006812	9.00568e-07	33	12	21	biological_process	5	cation transport
GO:0010038	0	38	4	34	biological_process	5	response to metal ion
GO:0000041	0.00440048	8	2	6	biological_process	7	transition metal ion transport
GO:0010043	0.0141093	6	1	5	biological_process	6	response to zinc ion
GO:0010035	0	43	5	38	biological_process	4	response to inorganic substance
GO:0009651	1.41882e-11	31	5	26	biological_process	5	response to salt stress
GO:0043434	0.000466356	6	1	5	biological_process	6	response to peptide hormone stimulus
GO:0080167	1.79158e-08	17	4	13	biological_process	4	response to karrikin
GO:0005975	1.03752e-08	42	15	27	biological_process	4	carbohydrate metabolic process
GO:0009416	0.000191804	21	5	16	biological_process	5	response to light stimulus
GO:0048528	0.000182024	8	1	7	biological_process	6	post-embryonic root development
GO:0051707	2.06011e-05	25	4	21	biological_process	4	response to other organism
GO:0048569	0.00574534	8	1	7	biological_process	5	post-embryonic organ development
GO:0043170	0.000164761	14	1	13	biological_process	3	macromolecule metabolic process
GO:0006979	6.92912e-12	29	4	25	biological_process	4	response to oxidative stress
GO:0009314	0.000334611	21	5	16	biological_process	4	response to radiation
GO:0044036	0.00343897	9	1	8	biological_process	4	cell wall macromolecule metabolic process
GO:0009628	0	138	29	109	biological_process	3	response to abiotic stimulus
GO:0006811	1.66495e-06	37	12	25	biological_process	4	ion transport
GO:0042221	0	97	16	81	biological_process	3	response to chemical stimulus
GO:0048856	0.00273385	24	3	21	biological_process	3	anatomical structure development
Mo-roots-DAI6-DAI2
GO:0048527	0.000667659	4	0	4	biological_process	7	lateral root development
GO:0080167	4.19167e-06	8	0	8	biological_process	4	response to karrikin
GO:0005975	0.00343742	13	7	6	biological_process	4	carbohydrate metabolic process
GO:0006810	1.38319e-05	29	10	19	biological_process	3	transport
GO:0030001	0.012196	9	3	6	biological_process	6	metal ion transport
GO:0009416	0.0119973	8	3	5	biological_process	5	response to light stimulus
GO:0006970	0.0032953	9	2	7	biological_process	4	response to osmotic stress
GO:0055114	6.72795e-13	32	12	20	biological_process	3	oxidation-reduction process
GO:0048528	0.00141085	4	0	4	biological_process	6	post-embryonic root development
GO:0051707	0.00124189	10	3	7	biological_process	4	response to other organism
GO:0060416	7.43832e-05	4	0	4	biological_process	7	response to growth hormone stimulus
GO:0048569	0.00988075	4	0	4	biological_process	5	post-embryonic organ development
GO:0043170	0.0440673	5	4	1	biological_process	3	macromolecule metabolic process
GO:0006979	3.96664e-06	11	3	8	biological_process	4	response to oxidative stress
GO:0046686	0.00702245	8	3	5	biological_process	6	response to cadmium ion
GO:0009314	0.0154442	8	3	5	biological_process	4	response to radiation
GO:0009704	9.17314e-05	4	0	4	biological_process	6	de-etiolation
GO:0006812	0.00579983	11	3	8	biological_process	5	cation transport
GO:0044036	0.00137601	5	4	1	biological_process	4	cell wall macromolecule metabolic process
GO:0010038	8.25177e-08	14	3	11	biological_process	5	response to metal ion
GO:0000041	1.48338e-05	6	0	6	biological_process	7	transition metal ion transport
GO:0009628	0.000537087	30	6	24	biological_process	3	response to abiotic stimulus
GO:0010043	0.000868388	4	0	4	biological_process	6	response to zinc ion
GO:0006811	1.20743e-05	16	4	12	biological_process	4	ion transport
GO:0010035	1.10169e-07	15	3	12	biological_process	4	response to inorganic substance
GO:0009651	0.00169426	9	2	7	biological_process	5	response to salt stress
GO:0042221	0	35	14	21	biological_process	3	response to chemical stimulus
GO:0043434	7.43832e-05	4	0	4	biological_process	6	response to peptide hormone stimulus
GO:0048856	0.00733447	10	4	6	biological_process	3	anatomical structure development
1 Ho-roots-DAI6-DAI2 or Mo-roots-DAI6-DAI2 refers to DEGs of H. or M. oryzae-challenged roots (Ho-roots or Mo-roots) at 6 days afer inolucation (DAI6) when compared to those of DAI2.
2All P values were corrected for false discoveries due to multiple hypthosis testing using the Benjamin-Hochberg procedure.
3Total Gene numbers in significantly different expression.
4Number of up regulated genes
5Number of down regulated genes
6Terms at "x" level means there are "x" nodes away from the root in the directed acyclic graph of GO.

## Sheet: Table S5e
Supplementary Table S5. Gene Ontology (GO) enrichment analysis of DEGs of rice roots infected by H. or M. oryzae at different colonization stages.
Supplementary Table S5e. Ho-roots-DAI6-DAI2 and Mo-roots-DAI6-DAI2 specific enriched GO terms1
GO ID	P-value2	Gene counts3	UP4	Down5	Ontology class	Level6	Description
Ho-roots-DAI6-DAI2
GO:0044264	0.000660547	14	2	12	biological_process	5	cellular polysaccharide metabolic process
GO:0019439	2.11322e-05	8	0	8	biological_process	5	aromatic compound catabolic process
GO:0043436	1.92762e-09	36	4	32	biological_process	5	oxoacid metabolic process
GO:0006629	3.92699e-05	27	3	24	biological_process	4	lipid metabolic process
GO:0042309	1.33029e-08	72	14	58	biological_process	7	homoiothermy
GO:0019752	1.92762e-09	36	4	32	biological_process	6	carboxylic acid metabolic process
GO:0044262	3.53884e-06	25	5	20	biological_process	5	cellular carbohydrate metabolic process
GO:0030244	0.00110836	7	0	7	biological_process	8	cellulose biosynthetic process
GO:0046903	0.000728905	7	2	5	biological_process	4	secretion
GO:0001659	1.33029e-08	72	14	58	biological_process	6	temperature homeostasis
GO:0048513	0.0112902	12	1	11	biological_process	4	organ development
GO:0046164	1.35765e-07	18	1	17	biological_process	5	alcohol catabolic process
GO:0009617	8.84056e-05	16	3	13	biological_process	4	response to bacterium
GO:0000272	0.00362991	6	2	4	biological_process	5	polysaccharide catabolic process
GO:0006950	9.17284e-11	65	27	38	biological_process	3	response to stress
GO:0046365	4.16685e-07	17	1	16	biological_process	6	monosaccharide catabolic process
GO:0009058	0.0127957	16	3	13	biological_process	3	biosynthetic process
GO:0033692	0.0395011	8	0	8	biological_process	6	cellular polysaccharide biosynthetic process
GO:0043623	0.00383896	11	2	9	biological_process	7	cellular protein complex assembly
GO:0009409	3.29958e-13	88	18	70	biological_process	5	response to cold
GO:0009056	0.00362991	6	2	4	biological_process	3	catabolic process
GO:0000902	0.0107389	8	1	7	biological_process	5	cell morphogenesis
GO:0050826	1.72182e-08	72	14	58	biological_process	6	response to freezing
GO:0046274	0.000466356	6	0	6	biological_process	7	lignin catabolic process
GO:0034285	0.000173903	6	2	4	biological_process	6	response to disaccharide stimulus
GO:0006825	0.00105652	5	2	3	biological_process	8	copper ion transport
GO:0009744	0.00294118	5	2	3	biological_process	7	response to sucrose stimulus
GO:0009266	0	93	18	75	biological_process	4	response to temperature stimulus
GO:0009725	0.00130508	25	6	19	biological_process	5	response to hormone stimulus
GO:0044248	0.00383636	8	0	8	biological_process	4	cellular catabolic process
GO:0010033	3.01478e-07	34	8	26	biological_process	4	response to organic substance
GO:0009611	0.000306233	24	6	18	biological_process	4	response to wounding
GO:0016052	0.000289454	7	2	5	biological_process	5	carbohydrate catabolic process
GO:0042538	0.00449595	6	0	6	biological_process	6	hyperosmotic salinity response
GO:0030245	0.0447065	4	0	4	biological_process	7	cellulose catabolic process
GO:0006096	1.92912e-07	16	1	15	biological_process	9	glycolysis
GO:0042180	2.05003e-09	36	4	32	biological_process	4	cellular ketone metabolic process
GO:0019953	4.44654e-06	9	1	8	biological_process	3	sexual reproduction
GO:0071844	0.0105056	12	2	10	biological_process	5	cellular component assembly at cellular level
GO:0006633	1.20701e-07	18	0	18	biological_process	8	fatty acid biosynthetic process
GO:0044282	1.35765e-07	18	1	17	biological_process	4	small molecule catabolic process
GO:0009698	0.00762974	7	1	6	biological_process	5	phenylpropanoid metabolic process
GO:0009250	0.0291846	8	0	8	biological_process	7	glucan biosynthetic process
GO:0008610	0.0488296	6	0	6	biological_process	5	lipid biosynthetic process
GO:0046394	1.81018e-08	24	1	23	biological_process	7	carboxylic acid biosynthetic process
GO:0032940	0.00219182	11	3	8	biological_process	5	secretion by cell
GO:0042592	1.73525e-09	81	17	64	biological_process	4	homeostatic process
GO:0034622	0.00383896	11	2	9	biological_process	6	cellular macromolecular complex assembly
GO:0042742	0.000415401	13	3	10	biological_process	5	defense response to bacterium
GO:0006007	4.16685e-07	17	1	16	biological_process	8	glucose catabolic process
GO:0065008	9.79976e-11	87	19	68	biological_process	3	regulation of biological quality
GO:0032989	0.0107389	8	1	7	biological_process	4	cellular component morphogenesis
GO:0046271	0.000466356	6	0	6	biological_process	6	phenylpropanoid catabolic process
GO:0009743	0.00048449	8	3	5	biological_process	5	response to carbohydrate stimulus
GO:0006869	1.05498e-08	18	0	18	biological_process	5	lipid transport
GO:0044281	0	67	10	57	biological_process	3	small molecule metabolic process
GO:0071702	0.00036937	22	2	20	biological_process	4	organic substance transport
GO:0019320	4.16685e-07	17	1	16	biological_process	7	hexose catabolic process
GO:0048871	1.33029e-08	72	14	58	biological_process	5	multicellular organismal homeostasis
GO:0050789	0.00174272	67	28	39	biological_process	3	regulation of biological process
GO:0051258	2.84994e-05	7	0	7	biological_process	8	protein polymerization
Mo-roots-DAI6-DAI2
GO:0015698	0.00118065	5	1	4	biological_process	6	inorganic anion transport
GO:0006030	0.0185985	3	2	1	biological_process	6	chitin metabolic process
GO:0009239	0.00159693	5	4	1	biological_process	8	enterobactin biosynthetic process
GO:0003006	0.0148568	3	0	3	biological_process	3	developmental process involved in reproduction
GO:0006032	0.0185985	3	2	1	biological_process	7	chitin catabolic process
GO:0009415	1.36463e-05	8	7	1	biological_process	4	response to water
GO:0006022	0.0185985	3	2	1	biological_process	5	aminoglycan metabolic process
GO:0006820	0.00317825	5	1	4	biological_process	5	anion transport
GO:0019540	0.00159693	5	4	1	biological_process	7	siderophore biosynthetic process from catechol
GO:0009624	0.00297832	5	0	5	biological_process	4	response to nematode
GO:0009308	0.0444148	3	2	1	biological_process	4	amine metabolic process
GO:0051188	0.00618951	5	4	1	biological_process	5	cofactor biosynthetic process
GO:0050832	0.0405484	4	3	1	biological_process	5	defense response to fungus
GO:0019290	0.00159693	5	4	1	biological_process	7	siderophore biosynthetic process
GO:0009605	0.00409	5	0	5	biological_process	3	response to external stimulus
GO:0048316	0.00218044	3	1	2	biological_process	5	seed development
GO:0008272	0.000220535	3	1	2	biological_process	7	sulfate transport
GO:0006826	4.76751e-06	5	0	5	biological_process	8	iron ion transport
GO:0006807	0.00409	5	3	2	biological_process	3	nitrogen compound metabolic process
1 Ho-roots-DAI6-DAI2 or Mo-roots-DAI6-DAI2 refers to DEGs of H. or M. oryzae-challenged roots (Ho-roots or Mo-roots) at 6 days afer inolucation (DAI6) when compared to those of DAI2.
2All P values were corrected for false discoveries due to multiple hypthosis testing using the Benjamin-Hochberg procedure.
3Total Gene numbers in significantly different expression.
4Number of up regulated genes
5Number of down regulated genes
6Terms at "x" level means there are "x" nodes away from the root in the directed acyclic graph of GO.
